# Supplementary material for: Injectable Particulated Human Acellular Dermal Matrix Booster for Skin Restoration: An Integrated Randomized, Split-Face, Double-Blinded Clinical Trial and Preclinical Study
Source: Int J Mol Sci. 2026 Feb 26;27(5):2193. doi: 10.3390/ijms27052193 (PMC12985180; doi:10.3390/ijms27052193)
Supplement: Supplementary file 1 [file ijms-27-02193-s001.zip]

Archive with 1 entries (1 files):
- ijms-4140971-supplementary.pdf
